# Supplementary material for: Population recovery changes population composition at a major southern Caribbean juvenile developmental habitat for the green turtle, Chelonia mydas
Source: Sci Rep. 2019 Oct 7;9:14392. doi: 10.1038/s41598-019-50753-5 (PMC6779738; doi:10.1038/s41598-019-50753-5)
Supplement: Supplementary file 2 — Appendix 1 [file 41598_2019_50753_MOESM2_ESM.xls]

## Sheet: Sheet1
APPENDIX 1 for: Population recovery changes population composition at a major southern Caribbean juvenile developmental habitat for the green turtle, Chelonia mydas.
Authors: J.P. van der Zee, Marjolijn J.A. Christianen, Mabel Nava, Ximena Velez-Zuazo, Wensi Hao, Martine Bérubé, Hanneke van Lavieren, Michael Hiwat, Rachel Berzins, Johan Chevalier, Damien Chevallier, Marie-Clélia Lankester, Karen A. Bjorndal, Alan B. Bolten, Leontine E. Becking, Per J. Palsbøll
Name	Aves Island, Venezuela	Buck Island, St. Croix, USA	Cuba	East and Central Florida, USA	French Guiana	Matapica and Galibi, Suriname	Guadeloupe	Quintana Roo, Mexico	South Florida, USA	Tortuguero, Costa Rica	Cayman Islands	Ascension Island, UK	Bioko Island	Fernando de Noronha, Brazil	Guinea Bissau	Rocas Atoll, Brazil	Sao Tome & Principe	Trindade, Brazil
Abbrevation	AV	BI	CB	EF	FG	SU	GU	MX	SF	CR	CI	AI	BIO	FN	GB	RA	ST	TI
Size	2833	63	2226	4990	6000	13067	50	18257	3314	131751	72	13417	850	70	29016	275	376	2016
CM-A01	0	0	3	197	0	0	0	7	27	0	3	0	0	0	0	0	0	0
CM-A02	0	0	0	7	0	0	0	0	4	0	0	0	0	0	0	0	0	0
CM-A03	5	0	16	92	0	1	1	5	127	395	37	0	0	0	0	0	0	0
CM-A04	0	0	0	0	0	0	0	0	0	1	0	0	0	0	0	0	0	0
CM-A05	62	45	0	2	43	73	35	1	4	32	4	0	0	0	0	0	1	0
CM-A06	0	0	0	0	0	2	0	0	0	0	0	11	5	0	0	0	1	0
CM-A07	0	0	0	0	0	1	0	0	0	0	0	0	0	0	0	0	0	0
CM-A08	0	0	0	1	2	1	0	0	0	0	0	204	45	14	240	36	17	67
CM-A09	0	0	0	0	0	0	0	0	0	0	0	9	0	0	0	7	0	19
CM-A10	0	0	0	0	0	0	0	0	0	0	0	5	0	0	0	2	0	0
CM-A11	0	0	0	0	0	0	0	0	0	0	0	0	0	0	0	1	0	1
CM-A12	0	0	0	0	0	0	0	0	0	0	0	0	0	0	0	5	0	0
CM-A13	0	0	0	7	0	0	0	0	2	0	2	0	0	0	0	0	0	0
CM-A14	0	0	0	0	0	0	0	0	0	0	0	0	0	0	0	0	0	0
CM-A15	0	0	0	0	0	0	0	1	0	0	0	0	0	0	0	0	0	0
CM-A16	0	4	0	2	0	0	0	1	1	0	1	0	0	0	0	0	0	0
CM-A17	0	0	0	0	0	0	0	2	2	0	2	0	0	0	0	0	0	0
CM-A18	0	0	0	1	0	0	0	3	1	0	1	0	0	0	0	0	0	0
CM-A20	0	0	0	0	0	0	0	0	0	2	0	0	0	0	0	0	0	0
CM-A21	0	0	0	0	0	0	0	0	0	3	0	0	0	0	0	0	0	0
CM-A22	0	0	0	0	1	0	0	0	0	0	2	0	0	0	0	0	0	0
CM-A23	0	0	0	0	0	0	0	0	0	0	0	1	0	0	0	0	0	6
CM-A24	0	0	0	0	0	0	0	0	0	0	0	7	0	0	0	0	0	1
CM-A25	0	0	0	0	0	0	0	0	0	0	0	1	0	2	0	1	0	0
CM-A26	0	0	0	0	0	0	0	0	0	0	0	0	0	0	0	0	0	0
CM-A27	0	0	1	0	0	0	0	0	0	0	3	0	0	0	0	0	0	0
CM-A28	0	0	1	2	0	0	0	0	3	0	0	0	0	0	0	0	0	0
CM-A29	0	0	0	0	0	0	0	0	0	0	0	0	0	0	0	0	0	0
CM-A30	0	0	0	0	0	0	0	0	0	0	0	0	0	0	0	0	0	0
CM-A31	0	0	0	0	0	0	0	0	0	0	0	0	0	0	0	0	0	0
CM-A32	0	0	0	0	0	0	0	0	0	0	0	1	0	0	0	1	0	4
CM-A33	0	0	0	0	0	0	0	0	0	0	0	0	0	0	0	0	0	1
CM-A34	0	0	0	0	0	0	0	0	0	0	1	0	0	0	0	0	0	0
CM-A35	0	0	0	0	0	0	0	0	0	0	0	0	0	0	0	0	1	0
CM-A36	0	0	0	0	0	0	0	0	0	0	0	0	0	0	0	0	3	0
CM-A37	0	0	0	0	0	0	0	0	0	0	0	0	0	0	0	0	1	0
CM-A38	0	0	0	0	0	0	0	0	0	0	0	0	0	0	0	0	2	0
CM-A39	0	0	0	0	0	0	0	0	0	0	0	1	0	0	0	0	0	0
CM-A40	0	0	0	0	0	0	0	0	0	0	0	0	0	0	0	0	0	0
CM-A41	0	0	0	0	0	0	0	0	0	0	0	0	0	0	0	0	0	0
CM-A42	0	0	0	0	0	0	0	0	0	0	0	0	0	0	1	0	0	0
CM-A43	0	0	0	0	0	0	0	0	0	0	0	0	0	0	0	0	0	0
CM-A44	0	0	0	0	0	0	0	0	0	0	0	1	0	0	0	0	0	0
CM-A45	0	0	0	0	0	0	0	0	0	0	0	1	0	0	0	0	0	0
CM-A46	0	0	0	0	0	0	0	0	0	0	0	2	0	0	0	0	0	0
CM-A47	0	0	0	0	0	0	0	0	0	0	0	0	0	0	0	0	0	0
CM-A48	0	0	5	0	0	0	0	0	0	0	0	0	0	0	0	0	0	0
CM-A49	0	0	0	0	0	0	0	0	0	0	0	0	0	0	0	0	0	0
CM-A50	0	0	0	0	0	0	0	0	0	0	0	1	0	0	0	0	0	0
CM-A51	0	0	0	0	0	0	0	0	0	0	0	0	0	0	0	0	0	0
CM-A52	0	0	0	0	0	0	0	0	0	0	0	0	0	0	0	0	0	0
CM-A53	0	0	0	0	0	0	0	0	3	0	0	0	0	0	0	0	0	0
CM-A54	0	0	0	0	0	0	0	0	0	0	0	0	0	0	0	0	0	0
CM-A55	0	0	0	0	0	0	0	0	0	0	0	0	0	0	0	0	0	0
CM-A56	0	0	1	0	0	0	0	0	0	0	0	0	0	0	0	0	0	0
CM-A57	0	0	1	0	0	0	0	0	0	0	0	0	0	0	0	0	0	0
CM-A58	0	0	0	0	0	0	0	0	0	0	0	0	0	0	0	0	0	0
CM-A59	0	0	0	0	0	0	0	0	0	0	0	0	0	0	0	0	0	0
CM-A60	0	0	0	0	0	0	0	0	0	0	0	0	0	0	0	0	0	0
CM-A61	0	0	0	0	0	0	0	0	0	0	0	0	0	0	0	0	0	0
CM-A62	0	0	0	0	0	0	0	0	0	0	0	0	0	0	0	0	0	0
CM-A63	0	0	0	0	0	0	0	0	0	0	0	0	0	0	0	0	0	0
CM-A64	0	0	0	0	0	0	0	0	0	0	0	0	0	0	0	0	0	0
CM-A65	0	0	0	0	0	0	0	0	0	0	0	0	0	0	0	0	0	0
CM-A66	0	0	0	0	0	0	0	0	0	0	0	0	0	0	0	0	0	0
CM-A67	0	0	0	0	0	0	0	0	0	0	0	0	0	0	0	0	0	0
CM-A68	0	0	0	0	0	0	0	0	0	0	0	0	0	0	0	0	0	0
CM-A69	0	0	0	0	0	0	0	0	0	0	0	0	0	0	0	0	0	0
CM-A71	0	0	0	0	0	0	0	0	0	0	0	0	0	0	0	0	0	0
CM-A72	0	0	0	0	0	0	0	0	0	0	0	0	0	0	0	0	0	0
CM-A73	0	0	0	0	0	0	0	0	0	0	0	0	0	0	0	0	0	0
CM-A74	0	0	0	0	0	0	0	0	0	0	0	0	0	0	0	0	0	0
CM-A78	0	0	0	0	0	0	0	0	0	0	1	0	0	0	0	0	0	0
Total	67	49	28	311	46	78	36	20	174	433	57	245	50	16	241	53	26	99
